# Supplementary material for: A new species of Tylototriton (Amphibia, Salamandridae) from Phu Xai Lai Leng Mountain, Nghe An Province, Vietnam
Source: Zookeys. 2026 Apr 8;1276:285–305. doi: 10.3897/zookeys.1276.173848 (PMC13084263; doi:10.3897/zookeys.1276.173848)
Supplement: XML Treatment for Tylototriton vietnamirabilis [file zookeys.1276.173848-treatment1.xml]

<!DOCTYPE tp:taxon-treatment
  PUBLIC "-//TaxonX//DTD Taxonomic Treatment Publishing DTD v0 20100105//EN" "tax-treatment-NSO.dtd">
<tp:taxon-treatment xmlns:tp="http://www.plazi.org/taxpub"><tp:treatment-meta><kwd-group><label>Taxon classification</label><kwd>
                <named-content content-type="kingdom">Animalia</named-content>
              </kwd><kwd>
                <named-content content-type="order">Caudata</named-content>
              </kwd><kwd>
                <named-content content-type="family">Salamandridae</named-content>
              </kwd></kwd-group><mixed-citation publication-type="journal"><person-group><name><surname>Ong</surname><given-names>An Vinh</given-names></name><name><surname>Phan</surname><given-names>Tien Quang</given-names></name><name><surname>Hoang</surname><given-names>Chung Van</given-names></name><name><surname>Nguyen</surname><given-names>Mai Hong Thi</given-names></name><name><surname>Nguyen</surname><given-names>Tao Thien</given-names></name><name><surname>Ziegler</surname><given-names>Thomas</given-names></name><name><surname>Nguyen</surname><given-names>Truong Quang</given-names></name><name><surname>Pham</surname><given-names>Cuong The</given-names></name></person-group><article-title>A new species of <italic><tp:taxon-name><tp:taxon-name-part taxon-name-part-type="subgenus" reg="Tylototriton">Tylototriton</tp:taxon-name-part></tp:taxon-name></italic> (<tp:taxon-name><tp:taxon-name-part taxon-name-part-type="class" reg="Amphibia">Amphibia</tp:taxon-name-part></tp:taxon-name>, <tp:taxon-name><tp:taxon-name-part taxon-name-part-type="family" reg="Salamandridae">Salamandridae</tp:taxon-name-part></tp:taxon-name>) from Phu Xai Lai Leng Mountain, Nghe An Province, Vietnam</article-title><source>Zookeys</source><day>08</day><month>04</month><year>2026</year><volume>1276</volume><fpage>285</fpage><lpage>305</lpage><pub-id pub-id-type="doi">10.3897/zookeys.1276.173848</pub-id></mixed-citation></tp:treatment-meta><tp:nomenclature><tp:taxon-name><object-id xmlns:xlink="http://www.w3.org/1999/xlink" content-type="arpha" xlink:type="simple">DCBE9F38-90CD-5DD2-ACF7-1531BCC1852A</object-id>
                    		<tp:taxon-name-part taxon-name-part-type="genus" reg="Tylototriton">Tylototriton</tp:taxon-name-part> <tp:taxon-name-part taxon-name-part-type="species" reg="vietnamirabilis">vietnamirabilis</tp:taxon-name-part>
                    	
                    		<object-id xmlns:xlink="http://www.w3.org/1999/xlink" content-type="zoobank" xlink:type="simple">https://zoobank.org/BCFA5A10-32A2-4837-A818-037CEC8071F8</object-id>
                    	</tp:taxon-name><tp:taxon-status xmlns:xlink="http://www.w3.org/1999/xlink" xlink:type="simple">sp. nov.</tp:taxon-status><xref ref-type="fig" rid="F5">Figs 5</xref><xref ref-type="fig" rid="F6">, 6</xref><xref ref-type="fig" rid="F7">, 7</xref><xref ref-type="fig" rid="F8">, 8</xref><xref ref-type="table" rid="T2">, Table 2</xref></tp:nomenclature><tp:treatment-sec sec-type="Type material"><title>Type material.</title><p><bold><italic>Holotype</italic></bold>. • <abbrev xmlns:xlink="http://www.w3.org/1999/xlink" xlink:title="Institute of Biology" xlink:type="simple">IB</abbrev> A.6425 (Field No. PXLL-NA 2025.67), adult male collected by A. V. Ong, T. Q. Phan, and N. H. Nguyen on 4 July 2025 in the evergreen forest of Phu Xai Lai Leng Mountain (<named-content xmlns:xlink="http://www.w3.org/1999/xlink" content-type="dwc:verbatimCoordinates" xlink:type="simple">19°23.483'N, 104°09.978'E</named-content>, at an elevation of 1884 m a.s.l.), Nghe An Province, Vietnam. <bold><italic>Paratypes</italic></bold>. • Four adult males: <abbrev xmlns:xlink="http://www.w3.org/1999/xlink" xlink:title="Institute of Biology" xlink:type="simple">IB</abbrev> A.6426 (Field No. PXLL-NA 2025.68), <abbrev xmlns:xlink="http://www.w3.org/1999/xlink" xlink:title="Institute of Biology" xlink:type="simple">IB</abbrev> A.6427 (Field No. PXLL-NA 2025.64), <abbrev xmlns:xlink="http://www.w3.org/1999/xlink" xlink:title="Institute of Biology" xlink:type="simple">IB</abbrev> A.6428 (Field No. PXLL-NA 2025.65), <abbrev xmlns:xlink="http://www.w3.org/1999/xlink" xlink:title="Institute of Biology" xlink:type="simple">IB</abbrev> A.6429 (Field No. PXLL-NA 2025.66); • one adult female: <abbrev xmlns:xlink="http://www.w3.org/1999/xlink" xlink:title="Institute of Biology" xlink:type="simple">IB</abbrev> A.6430 (Field No. PXLL-NA 2025.69), the same collection data as the holotype.</p><fig id="F5" position="float" orientation="portrait"><object-id xmlns:xlink="http://www.w3.org/1999/xlink" content-type="doi" xlink:type="simple">10.3897/zookeys.1276.173848.figure5</object-id><object-id xmlns:xlink="http://www.w3.org/1999/xlink" content-type="arpha" xlink:type="simple">AD7AFB92-3546-5ED4-8336-FACA19E293B9</object-id><label>Figure 5.</label><caption><p>Dorsolateral view of the male holotype of <italic><tp:taxon-name><tp:taxon-name-part taxon-name-part-type="genus" reg="Tylototriton">Tylototriton</tp:taxon-name-part> <tp:taxon-name-part taxon-name-part-type="species" reg="vietnamirabilis">vietnamirabilis</tp:taxon-name-part></tp:taxon-name></italic> sp. nov. (<abbrev xmlns:xlink="http://www.w3.org/1999/xlink" xlink:title="Institute of Biology" xlink:type="simple">IB</abbrev> A.6425) in life. Photo: CTP.</p></caption><graphic xmlns:xlink="http://www.w3.org/1999/xlink" xlink:href="zookeys-1276-285_article-173848__-g005.jpg" id="oo_1587525.jpg" position="float" orientation="portrait" xlink:type="simple"><uri content-type="original_file" xlink:type="simple">https://binary.pensoft.net/fig/1587525</uri></graphic></fig><table-wrap id="T2" position="float" orientation="portrait"><label>Table 2.</label><caption><p>Morphometric measurements (mm) of the type series of <italic><tp:taxon-name><tp:taxon-name-part taxon-name-part-type="genus" reg="Tylototriton">Tylototriton</tp:taxon-name-part> <tp:taxon-name-part taxon-name-part-type="species" reg="vietnamirabilis">vietnamirabilis</tp:taxon-name-part></tp:taxon-name></italic> sp. nov.</p></caption><table><tbody><tr><th rowspan="1" colspan="1">Voucher</th><th rowspan="1" colspan="1"><abbrev xmlns:xlink="http://www.w3.org/1999/xlink" xlink:title="Institute of Biology" xlink:type="simple">IB</abbrev> A.6425</th><th rowspan="1" colspan="1"><abbrev xmlns:xlink="http://www.w3.org/1999/xlink" xlink:title="Institute of Biology" xlink:type="simple">IB</abbrev> A.6426</th><th rowspan="1" colspan="1"><abbrev xmlns:xlink="http://www.w3.org/1999/xlink" xlink:title="Institute of Biology" xlink:type="simple">IB</abbrev> A.6427</th><th rowspan="1" colspan="1"><abbrev xmlns:xlink="http://www.w3.org/1999/xlink" xlink:title="Institute of Biology" xlink:type="simple">IB</abbrev> A.6428</th><th rowspan="1" colspan="1"><abbrev xmlns:xlink="http://www.w3.org/1999/xlink" xlink:title="Institute of Biology" xlink:type="simple">IB</abbrev> A.6429</th><th rowspan="1" colspan="1">Min.–Max.</th><th rowspan="1" colspan="1">Mean ± SD</th><th rowspan="1" colspan="1"><abbrev xmlns:xlink="http://www.w3.org/1999/xlink" xlink:title="Institute of Biology" xlink:type="simple">IB</abbrev> A.6430</th></tr><tr><td rowspan="1" colspan="1">Sex</td><td rowspan="1" colspan="1">M</td><td rowspan="1" colspan="1">M</td><td rowspan="1" colspan="1">M</td><td rowspan="1" colspan="1">M</td><td rowspan="1" colspan="1">M</td><td rowspan="1" colspan="1">(<italic>N</italic> = 5)</td><td rowspan="1" colspan="1">(<italic>N</italic> = 5)</td><td rowspan="1" colspan="1">F</td></tr><tr><td rowspan="1" colspan="1">Type status</td><td rowspan="1" colspan="1">H</td><td rowspan="1" colspan="1">P</td><td rowspan="1" colspan="1">P</td><td rowspan="1" colspan="1">P</td><td rowspan="1" colspan="1">P</td><td rowspan="1" colspan="1"/><td rowspan="1" colspan="1"/><td rowspan="1" colspan="1">P</td></tr><tr><td rowspan="1" colspan="1">
                      <abbrev xmlns:xlink="http://www.w3.org/1999/xlink" xlink:title="snout-vent length" xlink:type="simple">SVL</abbrev>
                    </td><td rowspan="1" colspan="1">66.8</td><td rowspan="1" colspan="1">67.9</td><td rowspan="1" colspan="1">62.3</td><td rowspan="1" colspan="1">61.2</td><td rowspan="1" colspan="1">64.5</td><td rowspan="1" colspan="1">61.2–67.9</td><td rowspan="1" colspan="1">64.54 ± 2.85</td><td rowspan="1" colspan="1">72.6</td></tr><tr><td rowspan="1" colspan="1">
                      <abbrev xmlns:xlink="http://www.w3.org/1999/xlink" xlink:title="head length" xlink:type="simple">HL</abbrev>
                    </td><td rowspan="1" colspan="1">21.3</td><td rowspan="1" colspan="1">21.4</td><td rowspan="1" colspan="1">19.3</td><td rowspan="1" colspan="1">18.8</td><td rowspan="1" colspan="1">20.2</td><td rowspan="1" colspan="1">18.8–21.4</td><td rowspan="1" colspan="1">20.20 ± 1.16</td><td rowspan="1" colspan="1">22.5</td></tr><tr><td rowspan="1" colspan="1">
                      <abbrev xmlns:xlink="http://www.w3.org/1999/xlink" xlink:title="head width" xlink:type="simple">HW</abbrev>
                    </td><td rowspan="1" colspan="1">16.5</td><td rowspan="1" colspan="1">16.8</td><td rowspan="1" colspan="1">14.8</td><td rowspan="1" colspan="1">14.3</td><td rowspan="1" colspan="1">16.1</td><td rowspan="1" colspan="1">14.3–16.8</td><td rowspan="1" colspan="1">15.70 ± 1.09</td><td rowspan="1" colspan="1">17.6</td></tr><tr><td rowspan="1" colspan="1">
                      <abbrev xmlns:xlink="http://www.w3.org/1999/xlink" xlink:title="snout length" xlink:type="simple">SL</abbrev>
                    </td><td rowspan="1" colspan="1">6.4</td><td rowspan="1" colspan="1">6.5</td><td rowspan="1" colspan="1">6.4</td><td rowspan="1" colspan="1">5.9</td><td rowspan="1" colspan="1">6.2</td><td rowspan="1" colspan="1">5.9–6.5</td><td rowspan="1" colspan="1">6.28 ± 0.24</td><td rowspan="1" colspan="1">7.1</td></tr><tr><td rowspan="1" colspan="1">
                      <abbrev xmlns:xlink="http://www.w3.org/1999/xlink" xlink:title="parotoid width" xlink:type="simple">PW</abbrev>
                    </td><td rowspan="1" colspan="1">5.4</td><td rowspan="1" colspan="1">5.5</td><td rowspan="1" colspan="1">4.8</td><td rowspan="1" colspan="1">4.5</td><td rowspan="1" colspan="1">4.8</td><td rowspan="1" colspan="1">4.5–5.5</td><td rowspan="1" colspan="1">5.00 ± 0.43</td><td rowspan="1" colspan="1">6.0</td></tr><tr><td rowspan="1" colspan="1">
                      <abbrev xmlns:xlink="http://www.w3.org/1999/xlink" xlink:title="parotoid length" xlink:type="simple">PL</abbrev>
                    </td><td rowspan="1" colspan="1">14.1</td><td rowspan="1" colspan="1">13.8</td><td rowspan="1" colspan="1">13.6</td><td rowspan="1" colspan="1">13.2</td><td rowspan="1" colspan="1">14.4</td><td rowspan="1" colspan="1">13.2–14.4</td><td rowspan="1" colspan="1">13.82 ± 0.46</td><td rowspan="1" colspan="1">14.5</td></tr><tr><td rowspan="1" colspan="1">
                      <abbrev xmlns:xlink="http://www.w3.org/1999/xlink" xlink:title="maximum parotoid height" xlink:type="simple">PH</abbrev>
                    </td><td rowspan="1" colspan="1">5.1</td><td rowspan="1" colspan="1">5.2</td><td rowspan="1" colspan="1">4.5</td><td rowspan="1" colspan="1">4.6</td><td rowspan="1" colspan="1">4.8</td><td rowspan="1" colspan="1">4.5–5.2</td><td rowspan="1" colspan="1">4.84 ± 0.30</td><td rowspan="1" colspan="1">5.7</td></tr><tr><td rowspan="1" colspan="1">
                      <abbrev xmlns:xlink="http://www.w3.org/1999/xlink" xlink:title="eye length" xlink:type="simple">EL</abbrev>
                    </td><td rowspan="1" colspan="1">4.8</td><td rowspan="1" colspan="1">4.6</td><td rowspan="1" colspan="1">4.1</td><td rowspan="1" colspan="1">4.0</td><td rowspan="1" colspan="1">4.5</td><td rowspan="1" colspan="1">4.0–4.8</td><td rowspan="1" colspan="1">4.40 ± 0.34</td><td rowspan="1" colspan="1">5.6</td></tr><tr><td rowspan="1" colspan="1">
                      <abbrev xmlns:xlink="http://www.w3.org/1999/xlink" xlink:title="Endangered" xlink:type="simple">EN</abbrev>
                    </td><td rowspan="1" colspan="1">4.2</td><td rowspan="1" colspan="1">4.1</td><td rowspan="1" colspan="1">3.6</td><td rowspan="1" colspan="1">3.5</td><td rowspan="1" colspan="1">4.2</td><td rowspan="1" colspan="1">3.5–4.2</td><td rowspan="1" colspan="1">3.92 ± 0.34</td><td rowspan="1" colspan="1">5.3</td></tr><tr><td rowspan="1" colspan="1">
                      <abbrev xmlns:xlink="http://www.w3.org/1999/xlink" xlink:title="inter-narial distance" xlink:type="simple">IN</abbrev>
                    </td><td rowspan="1" colspan="1">5.8</td><td rowspan="1" colspan="1">5.9</td><td rowspan="1" colspan="1">5.4</td><td rowspan="1" colspan="1">4.9</td><td rowspan="1" colspan="1">5.7</td><td rowspan="1" colspan="1">4.9–5.9</td><td rowspan="1" colspan="1">5.54 ± 0.40</td><td rowspan="1" colspan="1">6.5</td></tr><tr><td rowspan="1" colspan="1">
                      <abbrev xmlns:xlink="http://www.w3.org/1999/xlink" xlink:title="inter-eye distance" xlink:type="simple">IE</abbrev>
                    </td><td rowspan="1" colspan="1">4.3</td><td rowspan="1" colspan="1">4.1</td><td rowspan="1" colspan="1">3.4</td><td rowspan="1" colspan="1">3.5</td><td rowspan="1" colspan="1">3.8</td><td rowspan="1" colspan="1">3.8–4.3</td><td rowspan="1" colspan="1">3.82 ± 0.38</td><td rowspan="1" colspan="1">4.8</td></tr><tr><td rowspan="1" colspan="1">
                      <abbrev xmlns:xlink="http://www.w3.org/1999/xlink" xlink:title="lower jaw length" xlink:type="simple">LJL</abbrev>
                    </td><td rowspan="1" colspan="1">15.1</td><td rowspan="1" colspan="1">14.1</td><td rowspan="1" colspan="1">13.2</td><td rowspan="1" colspan="1">12.6</td><td rowspan="1" colspan="1">14.2</td><td rowspan="1" colspan="1">12.6–15.1</td><td rowspan="1" colspan="1">13.84 ± 0.97</td><td rowspan="1" colspan="1">15.9</td></tr><tr><td rowspan="1" colspan="1">
                      <abbrev xmlns:xlink="http://www.w3.org/1999/xlink" xlink:title="upper eyelid width" xlink:type="simple">UEW</abbrev>
                    </td><td rowspan="1" colspan="1">2.6</td><td rowspan="1" colspan="1">2.5</td><td rowspan="1" colspan="1">2.2</td><td rowspan="1" colspan="1">2.3</td><td rowspan="1" colspan="1">2.4</td><td rowspan="1" colspan="1">2.2–2.6</td><td rowspan="1" colspan="1">2.40 ± 0.16</td><td rowspan="1" colspan="1">2.8</td></tr><tr><td rowspan="1" colspan="1">
                      <abbrev xmlns:xlink="http://www.w3.org/1999/xlink" xlink:title="humerus length" xlink:type="simple">HUM</abbrev>
                    </td><td rowspan="1" colspan="1">8.3</td><td rowspan="1" colspan="1">8.4</td><td rowspan="1" colspan="1">8.2</td><td rowspan="1" colspan="1">8.4</td><td rowspan="1" colspan="1">9.3</td><td rowspan="1" colspan="1">8.2–9.3</td><td rowspan="1" colspan="1">8.52 ± 0.44</td><td rowspan="1" colspan="1">10.2</td></tr><tr><td rowspan="1" colspan="1">
                      <abbrev xmlns:xlink="http://www.w3.org/1999/xlink" xlink:title="radius length" xlink:type="simple">RAD</abbrev>
                    </td><td rowspan="1" colspan="1">17.6</td><td rowspan="1" colspan="1">17.9</td><td rowspan="1" colspan="1">16.8</td><td rowspan="1" colspan="1">15.5</td><td rowspan="1" colspan="1">18.1</td><td rowspan="1" colspan="1">15.5–18.1</td><td rowspan="1" colspan="1">17.18 ± 1.06</td><td rowspan="1" colspan="1">18.6</td></tr><tr><td rowspan="1" colspan="1">
                      <abbrev xmlns:xlink="http://www.w3.org/1999/xlink" xlink:title="femur length" xlink:type="simple">FEM</abbrev>
                    </td><td rowspan="1" colspan="1">9.5</td><td rowspan="1" colspan="1">9.6</td><td rowspan="1" colspan="1">8.5</td><td rowspan="1" colspan="1">8.6</td><td rowspan="1" colspan="1">9.5</td><td rowspan="1" colspan="1">8.5–9.6</td><td rowspan="1" colspan="1">9.14 ± 0.54</td><td rowspan="1" colspan="1">10.5</td></tr><tr><td rowspan="1" colspan="1">
                      <abbrev xmlns:xlink="http://www.w3.org/1999/xlink" xlink:title="tibia length" xlink:type="simple">TIB</abbrev>
                    </td><td rowspan="1" colspan="1">19.2</td><td rowspan="1" colspan="1">19.8</td><td rowspan="1" colspan="1">18.4</td><td rowspan="1" colspan="1">17.5</td><td rowspan="1" colspan="1">20.7</td><td rowspan="1" colspan="1">17.5–20.7</td><td rowspan="1" colspan="1">19.12 ± 1.24</td><td rowspan="1" colspan="1">21.6</td></tr><tr><td rowspan="1" colspan="1">
                      <abbrev xmlns:xlink="http://www.w3.org/1999/xlink" xlink:title="total forelimb length" xlink:type="simple">FORE</abbrev>
                    </td><td rowspan="1" colspan="1">25.9</td><td rowspan="1" colspan="1">27.5</td><td rowspan="1" colspan="1">25.0</td><td rowspan="1" colspan="1">23.9</td><td rowspan="1" colspan="1">27.4</td><td rowspan="1" colspan="1">23.9–27.5</td><td rowspan="1" colspan="1">25.94 ± 1.55</td><td rowspan="1" colspan="1">28.8</td></tr><tr><td rowspan="1" colspan="1">
                      <abbrev xmlns:xlink="http://www.w3.org/1999/xlink" xlink:title="total hindlimb length" xlink:type="simple">HIND</abbrev>
                    </td><td rowspan="1" colspan="1">28.7</td><td rowspan="1" colspan="1">29.4</td><td rowspan="1" colspan="1">26.9</td><td rowspan="1" colspan="1">26.1</td><td rowspan="1" colspan="1">30.1</td><td rowspan="1" colspan="1">26.1–30.1</td><td rowspan="1" colspan="1">28.24 ± 1.69</td><td rowspan="1" colspan="1">32.1</td></tr><tr><td rowspan="1" colspan="1">
                      <abbrev xmlns:xlink="http://www.w3.org/1999/xlink" xlink:title="tail length" xlink:type="simple">TL</abbrev>
                    </td><td rowspan="1" colspan="1">74.7</td><td rowspan="1" colspan="1">71.1</td><td rowspan="1" colspan="1">71.6</td><td rowspan="1" colspan="1">64.3</td><td rowspan="1" colspan="1">75.2</td><td rowspan="1" colspan="1">64.3–75.2</td><td rowspan="1" colspan="1">71.38 ± 4.36</td><td rowspan="1" colspan="1">78.3</td></tr><tr><td rowspan="1" colspan="1">
                      <abbrev xmlns:xlink="http://www.w3.org/1999/xlink" xlink:title="tail height" xlink:type="simple">TH</abbrev>
                    </td><td rowspan="1" colspan="1">8.8</td><td rowspan="1" colspan="1">9.1</td><td rowspan="1" colspan="1">7.2</td><td rowspan="1" colspan="1">7.4</td><td rowspan="1" colspan="1">8.5</td><td rowspan="1" colspan="1">7.2–9.1</td><td rowspan="1" colspan="1">8.20 ± 0.85</td><td rowspan="1" colspan="1">9.7</td></tr><tr><td rowspan="1" colspan="1">
                      <abbrev xmlns:xlink="http://www.w3.org/1999/xlink" xlink:title="cloaca length" xlink:type="simple">CIL</abbrev>
                    </td><td rowspan="1" colspan="1">9.4</td><td rowspan="1" colspan="1">8.5</td><td rowspan="1" colspan="1">9.4</td><td rowspan="1" colspan="1">7.8</td><td rowspan="1" colspan="1">9.5</td><td rowspan="1" colspan="1">7.8–9.5</td><td rowspan="1" colspan="1">8.92 ± 0.75</td><td rowspan="1" colspan="1">5.8</td></tr><tr><td rowspan="1" colspan="1">
                      <abbrev xmlns:xlink="http://www.w3.org/1999/xlink" xlink:title="cloaca width" xlink:type="simple">CIW</abbrev>
                    </td><td rowspan="1" colspan="1">4.4</td><td rowspan="1" colspan="1">4.5</td><td rowspan="1" colspan="1">4.2</td><td rowspan="1" colspan="1">4.3</td><td rowspan="1" colspan="1">5.4</td><td rowspan="1" colspan="1">4.2–5.4</td><td rowspan="1" colspan="1">4.56 ± 0.48</td><td rowspan="1" colspan="1">3.6</td></tr><tr><td rowspan="1" colspan="1">
                      <abbrev xmlns:xlink="http://www.w3.org/1999/xlink" xlink:title="width of vertebral cord measured at the height of the 5&lt;sup&gt;th&lt;/sup&gt; nodule" xlink:type="simple">WVr</abbrev>
                    </td><td rowspan="1" colspan="1">5.4</td><td rowspan="1" colspan="1">5.2</td><td rowspan="1" colspan="1">4.6</td><td rowspan="1" colspan="1">4.7</td><td rowspan="1" colspan="1">5.4</td><td rowspan="1" colspan="1">4.6–5.4</td><td rowspan="1" colspan="1">5.06 ± 0.38</td><td rowspan="1" colspan="1">5.5</td></tr><tr><td rowspan="1" colspan="1">
                      <abbrev xmlns:xlink="http://www.w3.org/1999/xlink" xlink:title="length of the 5&lt;sup&gt;th&lt;/sup&gt; anterior dorsal nodule" xlink:type="simple">L5W</abbrev>
                    </td><td rowspan="1" colspan="1">4.6</td><td rowspan="1" colspan="1">5.1</td><td rowspan="1" colspan="1">3.9</td><td rowspan="1" colspan="1">3.8</td><td rowspan="1" colspan="1">4.3</td><td rowspan="1" colspan="1">3.8–5.1</td><td rowspan="1" colspan="1">4.34 ± 0.53</td><td rowspan="1" colspan="1">4.8</td></tr><tr><td rowspan="1" colspan="1">
                      <abbrev xmlns:xlink="http://www.w3.org/1999/xlink" xlink:title="distance between axilla and groin" xlink:type="simple">AG</abbrev>
                    </td><td rowspan="1" colspan="1">34.8</td><td rowspan="1" colspan="1">36.5</td><td rowspan="1" colspan="1">33.8</td><td rowspan="1" colspan="1">32.7</td><td rowspan="1" colspan="1">34.9</td><td rowspan="1" colspan="1">32.7–36.5</td><td rowspan="1" colspan="1">34.54 ± 1.41</td><td rowspan="1" colspan="1">38.2</td></tr><tr><td rowspan="1" colspan="1">
                      <abbrev xmlns:xlink="http://www.w3.org/1999/xlink" xlink:title="trunk length from wrinkle of throat (gular fold) to anterior tip of vent" xlink:type="simple">TKL</abbrev>
                    </td><td rowspan="1" colspan="1">49.8</td><td rowspan="1" colspan="1">50.3</td><td rowspan="1" colspan="1">46.5</td><td rowspan="1" colspan="1">45.2</td><td rowspan="1" colspan="1">47.8</td><td rowspan="1" colspan="1">45.2–50.3</td><td rowspan="1" colspan="1">47.92 ± 2.16</td><td rowspan="1" colspan="1">51.7</td></tr><tr><td rowspan="1" colspan="1">
                      <abbrev xmlns:xlink="http://www.w3.org/1999/xlink" xlink:title="total length" xlink:type="simple">TOL</abbrev>
                    </td><td rowspan="1" colspan="1">141.5</td><td rowspan="1" colspan="1">139</td><td rowspan="1" colspan="1">133.9</td><td rowspan="1" colspan="1">125.5</td><td rowspan="1" colspan="1">139.7</td><td rowspan="1" colspan="1">125.5–141.5</td><td rowspan="1" colspan="1">135.90 ± 6.40</td><td rowspan="1" colspan="1">150.9</td></tr></tbody></table></table-wrap></tp:treatment-sec><tp:treatment-sec sec-type="Etymology"><title>Etymology.</title><p>The name “<italic>vietnamirabilis</italic>” is a Latinized form of the modern word creation <italic>Vietnamazing</italic>. The new species is named to highlight the Vietnamazing conservation campaign 2024–2025 of the European Association of Zoos and Aquariums (<abbrev xmlns:xlink="http://www.w3.org/1999/xlink" xlink:title="European Association of Zoos and Aquariums" xlink:type="simple">EAZA</abbrev>). The Vietnamazing campaign aimed to raise public awareness of Vietnam’s unique biodiversity and its conservation, establish conservation projects with crocodile newts being one of the flagship groups of the campaign and raise funds for species conservation, following and higlighting IUCN's "One Plan Approach to Conservation". From 2026 onwards, after the completion of the <abbrev xmlns:xlink="http://www.w3.org/1999/xlink" xlink:title="European Association of Zoos and Aquariums" xlink:type="simple">EAZA</abbrev> campaign, Vietnamazing will continue as the Vietnamazing conservation network, a program under ZGAP (Zoological Society for the Conservation of Species and Populations). As common names, we suggest Vietnamazing Crocodile Newt (English), Cá cóc việt nam kỳ thú (Vietnamese).</p><fig id="F6" position="float" orientation="portrait"><object-id xmlns:xlink="http://www.w3.org/1999/xlink" content-type="doi" xlink:type="simple">10.3897/zookeys.1276.173848.figure6</object-id><object-id xmlns:xlink="http://www.w3.org/1999/xlink" content-type="arpha" xlink:type="simple">E8D0DE11-8263-56CE-B5CB-A937D32FB6F2</object-id><label>Figure 6.</label><caption><p>Holotype of <italic><tp:taxon-name><tp:taxon-name-part taxon-name-part-type="genus" reg="Tylototriton">Tylototriton</tp:taxon-name-part> <tp:taxon-name-part taxon-name-part-type="species" reg="vietnamirabilis">vietnamirabilis</tp:taxon-name-part></tp:taxon-name></italic> sp. nov. (<abbrev xmlns:xlink="http://www.w3.org/1999/xlink" xlink:title="Institute of Biology" xlink:type="simple">IB</abbrev> A.6425, male) in preservative. <bold>A</bold>. Dorsolateral view; <bold>B</bold>. Ventral view. Scale bars: 10 mm. Photos: CTP.</p></caption><graphic xmlns:xlink="http://www.w3.org/1999/xlink" xlink:href="zookeys-1276-285_article-173848__-g006.jpg" id="oo_1587526.jpg" position="float" orientation="portrait" xlink:type="simple"><uri content-type="original_file" xlink:type="simple">https://binary.pensoft.net/fig/1587526</uri></graphic></fig></tp:treatment-sec><tp:treatment-sec sec-type="Diagnosis"><title>Diagnosis.</title><p>The new species is assigned to the subgenus <italic><tp:taxon-name><tp:taxon-name-part taxon-name-part-type="subgenus" reg="Tylototriton">Tylototriton</tp:taxon-name-part></tp:taxon-name></italic> based on the results of the molecular phylogenetic analyses and the following morphological attributes: back with dorsal granules, head with dorsolateral bony ridges, knob-like warts or rib nodules present on dorsolateral body, and the absence of quadrate spine (<xref ref-type="bibr" rid="B15">Le et al. 2015</xref>; <xref ref-type="bibr" rid="B5">Fei and Ye 2016</xref>; <xref ref-type="bibr" rid="B26">Pomchote et al. 2021</xref>, <xref ref-type="bibr" rid="B27">2024</xref>). The new species is diagnosed from its congeners by a combination of the following morphological characteristics: (1) size medium (<abbrev xmlns:xlink="http://www.w3.org/1999/xlink" xlink:title="snout-vent length" xlink:type="simple">SVL</abbrev> 61.2–67.9 mm, <abbrev xmlns:xlink="http://www.w3.org/1999/xlink" xlink:title="tail length" xlink:type="simple">TL</abbrev> 64.3–75.2 mm in males, and <abbrev xmlns:xlink="http://www.w3.org/1999/xlink" xlink:title="snout-vent length" xlink:type="simple">SVL</abbrev> 71.6 mm, <abbrev xmlns:xlink="http://www.w3.org/1999/xlink" xlink:title="tail length" xlink:type="simple">TL</abbrev> 78.3 mm in a single female); (2) tail longer than the snout-vent length; (3) head longer than wide; (4) glandular ridge on midline of crown distinct; (5) parotoids prominent and enlarged, projecting backwards; (6) vertebral ridge large, raised, and glandular in appearance; (7) 15 or 16 distinct dorsolateral glandular warts; (8) gular fold present; (9) dorsolateral bony ridges, parotoids, rib nodules, and vertebral ridge dull orange; and (10) tail with distinct lateral grooves.</p><fig id="F7" position="float" orientation="portrait"><object-id xmlns:xlink="http://www.w3.org/1999/xlink" content-type="doi" xlink:type="simple">10.3897/zookeys.1276.173848.figure7</object-id><object-id xmlns:xlink="http://www.w3.org/1999/xlink" content-type="arpha" xlink:type="simple">DAAFA57E-F7ED-5694-A84C-5079BC1FD7F3</object-id><label>Figure 7.</label><caption><p>Paratypes of <italic><tp:taxon-name><tp:taxon-name-part taxon-name-part-type="genus" reg="Tylototriton">Tylototriton</tp:taxon-name-part> <tp:taxon-name-part taxon-name-part-type="species" reg="vietnamirabilis">vietnamirabilis</tp:taxon-name-part></tp:taxon-name></italic> sp. nov. in life. <bold>A</bold>. Dorsolateral view (<abbrev xmlns:xlink="http://www.w3.org/1999/xlink" xlink:title="Institute of Biology" xlink:type="simple">IB</abbrev> A.6427, male); <bold>B</bold>. Dorsolateral view (<abbrev xmlns:xlink="http://www.w3.org/1999/xlink" xlink:title="Institute of Biology" xlink:type="simple">IB</abbrev> A.6429, female). Photos: CTP.</p></caption><graphic xmlns:xlink="http://www.w3.org/1999/xlink" xlink:href="zookeys-1276-285_article-173848__-g007.jpg" id="oo_1587527.jpg" position="float" orientation="portrait" xlink:type="simple"><uri content-type="original_file" xlink:type="simple">https://binary.pensoft.net/fig/1587527</uri></graphic></fig></tp:treatment-sec><tp:treatment-sec sec-type="Description of holotype"><title>Description of holotype.</title><p>Size medium (<abbrev xmlns:xlink="http://www.w3.org/1999/xlink" xlink:title="snout-vent length" xlink:type="simple">SVL</abbrev> 66.8 mm, <abbrev xmlns:xlink="http://www.w3.org/1999/xlink" xlink:title="tail length" xlink:type="simple">TL</abbrev> 74.7 mm); head longer than wide (MHW/<abbrev xmlns:xlink="http://www.w3.org/1999/xlink" xlink:title="head length" xlink:type="simple">HL</abbrev> 77.5%); snout short (<abbrev xmlns:xlink="http://www.w3.org/1999/xlink" xlink:title="snout length" xlink:type="simple">SL</abbrev>/<abbrev xmlns:xlink="http://www.w3.org/1999/xlink" xlink:title="snout-vent length" xlink:type="simple">SVL</abbrev> 9.6%), round in dorsal profile, oval in lateral profile, extending beyond lower jaw; nostril on anterolateral margin of snout, closer to the snout tip than to the eye; labial fold absent; tongue oval, attached to anterior floor of mouth, free laterally and posteriorly; vomerine teeth series in an inverted V-shape, converging anteriorly and reaching choanae; glandular ridge on midline of crown distinct; internarial distance wider than interorbital distance (<abbrev xmlns:xlink="http://www.w3.org/1999/xlink" xlink:title="inter-eye distance" xlink:type="simple">IE</abbrev>/<abbrev xmlns:xlink="http://www.w3.org/1999/xlink" xlink:title="inter-narial distance" xlink:type="simple">IN</abbrev> 74.1%); head with thick dorsolateral bony ridges, prominent, slightly protruding, extending from lore to anterior end of parotoid; parotoids enlarged, crescent-shaped, projecting posteriorly with posterior margins curved medially; glandular vertebral ridge wide, well raised, slightly segmented tuberculate, extending from occiput to base of dorsal margin of tail; rib nodules large, forming knob-like warts, distinctly isolated from each other, 16 on each side of body from axilla to base of tail; gular fold present.</p><p>Limbs comparatively long, slender; length of forelimbs shorter than hindlimbs; relative length of forelimb <abbrev xmlns:xlink="http://www.w3.org/1999/xlink" xlink:title="total forelimb length" xlink:type="simple">FORE</abbrev>/<abbrev xmlns:xlink="http://www.w3.org/1999/xlink" xlink:title="snout-vent length" xlink:type="simple">SVL</abbrev> ratio 38.8%, relative length of hindlimb <abbrev xmlns:xlink="http://www.w3.org/1999/xlink" xlink:title="total hindlimb length" xlink:type="simple">HIND</abbrev>/<abbrev xmlns:xlink="http://www.w3.org/1999/xlink" xlink:title="snout-vent length" xlink:type="simple">SVL</abbrev> ratio 43.0%; tips of forelimb and hindlimb overlapping when adpressed along the body; tips of fingers reaching to snout tip when foreleg is laid forward; fingers and toes well developed, free of webbing; fingers four, comparative finger lengths 1FL&lt;4FL&lt;2FL&lt;3FL; toes five, comparative toe lengths 1TL&lt;5TL&lt;2TL&lt;4TL&lt;3TL.</p><p>Tail longer than the snout-vent length (<abbrev xmlns:xlink="http://www.w3.org/1999/xlink" xlink:title="tail length" xlink:type="simple">TL</abbrev>/<abbrev xmlns:xlink="http://www.w3.org/1999/xlink" xlink:title="snout-vent length" xlink:type="simple">SVL</abbrev> 111.8%), compressed laterally, the base relatively broad, tapering posteriorly, tail tip pointed; tail base higher than width; fin fold narrow; tail with distinct lateral grooves; ventral side smooth.</p><p>Dorsal skin very rough, with small granules present on dorsal surfaces of head and back; flanks with dense granules; throat and dorsal surfaces of limbs with numerous tiny flat tubercles; chest and belly with tubercles shaped like transverse wrinkles; plantar surface of hands and feet with tiny grooves, forming reticulated pattern; lateral side of tail with granules; ventral side of tail smooth; cloacal region slightly swollen, vent as a longitudinal slit, edged with numerous small transverse folds.</p></tp:treatment-sec><tp:treatment-sec sec-type="Coloration in life"><title>Coloration in life.</title><p>In life, ground color of dorsal and ventral surfaces dark brown; dorsolateral bony ridges, parotoids, rib nodules, vertebral ridge, the peripheral area of the cloaca, tips of fingers, toes and lateral side of tail dull orange; ventral edge of the tail orange</p></tp:treatment-sec><tp:treatment-sec sec-type="Coloration in preservative"><title>Coloration in preservative.</title><p>In preservative, the specimens are blackish brown. The dull orange coloration in life has faded to beige.</p></tp:treatment-sec><tp:treatment-sec sec-type="Secondary sexual characteristics"><title>Secondary sexual characteristics.</title><p>Males are likely smaller than females. However, this observation is based on a limited sample size and requires confirmation through additional female specimens. The female cloacal slit is short and its inner cloacal walls lack papillae. The male exhibits a long cloacal slit, with papillae present on the inner cloacal walls.</p></tp:treatment-sec><tp:treatment-sec sec-type="Distribution"><title>Distribution.</title><p>The new species is currently known only from the evergreen forest on Phu Xai Lai Leng Mountain in Nghe An Province, north-central Vietnam (Fig. <xref ref-type="fig" rid="F1">1</xref>).</p></tp:treatment-sec><tp:treatment-sec sec-type="Ecological notes"><title>Ecological notes.</title><p>Type specimens were collected at night between 19:00 and 21:00 h, in a small pond (Fig. <xref ref-type="fig" rid="F9">9A</xref>). The surrounding habitat was evergreen broadleaf forest composed of large, medium, and small hardwoods mixed with shrubs (Fig. <xref ref-type="fig" rid="F9">9B</xref>). Air temperatures and relative humidity at the sites ranged from 19.1–23.5 °C and 90–98%, respectively.</p></tp:treatment-sec><tp:treatment-sec sec-type="Morphological measurements"><title>Morphological measurements.</title><p>Morphometric measurements of the type series of <italic><tp:taxon-name><tp:taxon-name-part taxon-name-part-type="genus" reg="Tylototriton">Tylototriton</tp:taxon-name-part> <tp:taxon-name-part taxon-name-part-type="species" reg="vietnamirabilis">vietnamirabilis</tp:taxon-name-part></tp:taxon-name></italic> sp. nov. are given in Table <xref ref-type="table" rid="T2">2</xref>.</p></tp:treatment-sec><tp:treatment-sec sec-type="Morphological comparisons"><title>Morphological comparisons.</title><p>We compared the new species with other members of the subgenus <italic><tp:taxon-name><tp:taxon-name-part taxon-name-part-type="subgenus" reg="Tylototriton">Tylototriton</tp:taxon-name-part></tp:taxon-name></italic> based on data obtained from the literature (Suppl. material <xref ref-type="supplementary-material" rid="S2">2</xref>).</p><p>Morphologically, <italic><tp:taxon-name><tp:taxon-name-part taxon-name-part-type="genus" reg="Tylototriton">Tylototriton</tp:taxon-name-part> <tp:taxon-name-part taxon-name-part-type="species" reg="vietnamirabilis">vietnamirabilis</tp:taxon-name-part></tp:taxon-name></italic> sp. nov. resembles <italic><tp:taxon-name><tp:taxon-name-part taxon-name-part-type="genus" reg="Tylototriton">T.</tp:taxon-name-part> <tp:taxon-name-part taxon-name-part-type="species" reg="anguliceps">anguliceps</tp:taxon-name-part></tp:taxon-name></italic>, a recently described species from northwestern Vietnam and Thailand. However, the new species is distinguished from the latter by having dorsolateral bony ridges on head thick (vs narrow), internarial distance wider than interorbital distance (vs narrower), parotoids, rib nodules as well as vertebral ridge dull orange (vs bright orange), dorsal surface of head dark brown (vs orange), and chin and throat dark brown (vs orange with dark markings) (Fig. <xref ref-type="fig" rid="F8">8</xref>);</p><fig id="F8" position="float" orientation="portrait"><object-id xmlns:xlink="http://www.w3.org/1999/xlink" content-type="doi" xlink:type="simple">10.3897/zookeys.1276.173848.figure8</object-id><object-id xmlns:xlink="http://www.w3.org/1999/xlink" content-type="arpha" xlink:type="simple">2C793437-5286-52A3-A416-B71951A0A996</object-id><label>Figure 8.</label><caption><p>Holotype of <italic><tp:taxon-name><tp:taxon-name-part taxon-name-part-type="genus" reg="Tylototriton">Tylototriton</tp:taxon-name-part> <tp:taxon-name-part taxon-name-part-type="species" reg="vietnamirabilis">vietnamirabilis</tp:taxon-name-part></tp:taxon-name></italic> sp. nov. (<abbrev xmlns:xlink="http://www.w3.org/1999/xlink" xlink:title="Institute of Biology" xlink:type="simple">IB</abbrev> A.6425, male) in preservative. <bold>A</bold>. Dorsolateral view of head; <bold>B</bold>. Ventral view of head; <bold>C</bold>. Lateral view of tail; <bold>D</bold>. Ventral view of right hand; <bold>E</bold>. Ventral view of right foot. <italic><tp:taxon-name><tp:taxon-name-part taxon-name-part-type="genus" reg="Tylototriton">Tylototriton</tp:taxon-name-part> <tp:taxon-name-part taxon-name-part-type="species" reg="anguliceps">anguliceps</tp:taxon-name-part></tp:taxon-name></italic> (<abbrev xmlns:xlink="http://www.w3.org/1999/xlink" xlink:title="Institute of Biology" xlink:type="simple">IB</abbrev> A.6434, male) in preservative. <bold>F</bold>. Dorsolateral view of head; <bold>G</bold>. Ventral view of head; <bold>H</bold>. Lateral view of tail; <bold>K</bold>. Ventral view of right hand; <bold>L</bold>. Ventral view of right foot. Scale bars: 10 mm. Photos: CTP.</p></caption><graphic xmlns:xlink="http://www.w3.org/1999/xlink" xlink:href="zookeys-1276-285_article-173848__-g008.jpg" id="oo_1587528.jpg" position="float" orientation="portrait" xlink:type="simple"><uri content-type="original_file" xlink:type="simple">https://binary.pensoft.net/fig/1587528</uri></graphic></fig><fig id="F9" position="float" orientation="portrait"><object-id xmlns:xlink="http://www.w3.org/1999/xlink" content-type="doi" xlink:type="simple">10.3897/zookeys.1276.173848.figure9</object-id><object-id xmlns:xlink="http://www.w3.org/1999/xlink" content-type="arpha" xlink:type="simple">A259EF76-24D4-5683-AF56-4C00CB8853D5</object-id><label>Figure 9.</label><caption><p>Natural habitat of <italic><tp:taxon-name><tp:taxon-name-part taxon-name-part-type="genus" reg="Tylototriton">Tylototriton</tp:taxon-name-part> <tp:taxon-name-part taxon-name-part-type="species" reg="vietnamirabilis">vietnamirabilis</tp:taxon-name-part></tp:taxon-name></italic> sp. nov. in Phu Xai Lai Leng Mountain, Nghe An Province, Vietnam. <bold>A</bold>. Microhabitat; <bold>B</bold>. Evergreen forest. Photos: TPQ.</p></caption><graphic xmlns:xlink="http://www.w3.org/1999/xlink" xlink:href="zookeys-1276-285_article-173848__-g009.jpg" id="oo_1587529.jpg" position="float" orientation="portrait" xlink:type="simple"><uri content-type="original_file" xlink:type="simple">https://binary.pensoft.net/fig/1587529</uri></graphic></fig><p>from <italic><tp:taxon-name><tp:taxon-name-part taxon-name-part-type="genus" reg="Tylototriton">T.</tp:taxon-name-part> <tp:taxon-name-part taxon-name-part-type="species" reg="himalayanus">himalayanus</tp:taxon-name-part></tp:taxon-name></italic> Khatiwada, Wang, Ghimire, Vasudevan, Paudel &amp; Jiang, 2015 by having rib nodules large (vs small), the fin fold on tail narrow (vs well developed), and parotoids, rib nodules, vertebral ridge dull orange (vs dark brown);</p><p>from <italic><tp:taxon-name><tp:taxon-name-part taxon-name-part-type="genus" reg="Tylototriton">T.</tp:taxon-name-part> <tp:taxon-name-part taxon-name-part-type="species" reg="kachinorum">kachinorum</tp:taxon-name-part></tp:taxon-name></italic> Zaw, Lay, Pawangkhanant, Gorin &amp; Poyarkov, 2019 by having a smaller size in males (<abbrev xmlns:xlink="http://www.w3.org/1999/xlink" xlink:title="total length" xlink:type="simple">TOL</abbrev> 125.5–141.5 mm vs 144.5–170.3 mm), more rib nodules (15–16 vs 13–14), the glandular ridge on crown distinct (vs indistinct), the presence of lateral grooves on tail (vs absent), and tail with narrow fin fold (vs well developed);</p><p>from <italic><tp:taxon-name><tp:taxon-name-part taxon-name-part-type="genus" reg="Tylototriton">T.</tp:taxon-name-part> <tp:taxon-name-part taxon-name-part-type="species" reg="kweichowensis">kweichowensis</tp:taxon-name-part></tp:taxon-name></italic> by having a smaller size in males (<abbrev xmlns:xlink="http://www.w3.org/1999/xlink" xlink:title="total length" xlink:type="simple">TOL</abbrev> 125.5–141.5 mm vs 155.0–195.0 mm), tail longer than the snout-vent length in males (vs shorter), the presence of gular fold (vs absent), rib nodules large and knob-like (vs small and not segmented), and tail with narrow fin fold (vs well developed);</p><p>from <italic><tp:taxon-name><tp:taxon-name-part taxon-name-part-type="genus" reg="Tylototriton">T.</tp:taxon-name-part> <tp:taxon-name-part taxon-name-part-type="species" reg="panwaensis">panwaensis</tp:taxon-name-part></tp:taxon-name></italic> by having vomerine teeth in contact with choanae (vs not in contact), the presence of gular fold (vs absent), the vertebral ridge segmented (vs not segmented), tail longer than the snout-vent length in males (vs shorter), and a greater ratio of <abbrev xmlns:xlink="http://www.w3.org/1999/xlink" xlink:title="cloaca length" xlink:type="simple">CIL</abbrev>/<abbrev xmlns:xlink="http://www.w3.org/1999/xlink" xlink:title="snout-vent length" xlink:type="simple">SVL</abbrev> in males (0.14 vs 0.07);</p><p>from <italic><tp:taxon-name><tp:taxon-name-part taxon-name-part-type="genus" reg="Tylototriton">T.</tp:taxon-name-part> <tp:taxon-name-part taxon-name-part-type="species" reg="phukhaensis">phukhaensis</tp:taxon-name-part></tp:taxon-name></italic> by having rib nodules large (vs small), vertebral ridge wide (vs narrow), the presence of lateral grooves on tail (vs absent), and tail with a narrow fin fold (vs well developed);</p><p>from <italic><tp:taxon-name><tp:taxon-name-part taxon-name-part-type="genus" reg="Tylototriton">T.</tp:taxon-name-part> <tp:taxon-name-part taxon-name-part-type="species" reg="podichthys">podichthys</tp:taxon-name-part></tp:taxon-name></italic> by having glandular ridge on crown distinct (vs indistinct), the presence of lateral grooves on tail (vs absent), the vertebral ridge segmented (vs not segmented), and parotoids, rib nodules as well as vertebral ridge dull orange (vs bright orange), chin and throat dark brown (vs orange with dark markings);</p><p>from <italic><tp:taxon-name><tp:taxon-name-part taxon-name-part-type="genus" reg="Tylototriton">T.</tp:taxon-name-part> <tp:taxon-name-part taxon-name-part-type="species" reg="pulcherrimus">pulcherrimus</tp:taxon-name-part></tp:taxon-name></italic> by the presence of lateral grooves on tail (vs absent), and tail with narrow the fin fold (vs well developed), and parotoids, rib nodules as well as vertebral ridge dull orange (vs bright orange-yellow);</p><p>from <italic><tp:taxon-name><tp:taxon-name-part taxon-name-part-type="genus" reg="Tylototriton">T.</tp:taxon-name-part> <tp:taxon-name-part taxon-name-part-type="species" reg="shanjing">shanjing</tp:taxon-name-part></tp:taxon-name></italic> by having tail longer than the snout-vent length in males (vs shorter), parotoids, rib nodules as well as vertebral ridge dull orange (vs orange-yellow), tail with narrow fin fold (vs well developed), dorsal surface of head dark brown (vs orange), and chin and throat dark brown (vs orange with dark markings);</p><p>from <italic><tp:taxon-name><tp:taxon-name-part taxon-name-part-type="genus" reg="Tylototriton">T.</tp:taxon-name-part> <tp:taxon-name-part taxon-name-part-type="species" reg="shanorum">shanorum</tp:taxon-name-part></tp:taxon-name></italic> by having a smaller size in males (<abbrev xmlns:xlink="http://www.w3.org/1999/xlink" xlink:title="total length" xlink:type="simple">TOL</abbrev> 125.5–141.5 mm vs 153.0 mm), more rib nodules (15–16 vs 14), the glandular ridge on crown distinct (vs indistinct), rib nodules large (vs small), the presence of lateral grooves on tail (vs absent), and tail with narrow fin fold (vs well developed);</p><p>from <italic><tp:taxon-name><tp:taxon-name-part taxon-name-part-type="genus" reg="Tylototriton">T.</tp:taxon-name-part> <tp:taxon-name-part taxon-name-part-type="species" reg="soimalai">soimalai</tp:taxon-name-part></tp:taxon-name></italic> by the presence of gular fold (vs absent), the vertebral ridge segmented (vs not segmented), the presence of lateral grooves on tail (vs absent), tail with narrow fin fold (vs well developed), and parotoids, rib nodules as well as vertebral ridge dull orange (vs orange);</p><p>from <italic><tp:taxon-name><tp:taxon-name-part taxon-name-part-type="genus" reg="Tylototriton">T.</tp:taxon-name-part> <tp:taxon-name-part taxon-name-part-type="species" reg="umphangensis">umphangensis</tp:taxon-name-part></tp:taxon-name></italic> by having a smaller size in males (<abbrev xmlns:xlink="http://www.w3.org/1999/xlink" xlink:title="total length" xlink:type="simple">TOL</abbrev> 125.5–141.5 mm vs 150.5–152.7 mm), the glandular ridge on crown distinct (vs indistinct), rib nodules large (vs small), the vertebral ridge wide (vs narrow), the presence of lateral grooves on tail (vs absent), and tail with narrow fin fold (vs well developed);</p><p>from <italic><tp:taxon-name><tp:taxon-name-part taxon-name-part-type="genus" reg="Tylototriton">T.</tp:taxon-name-part> <tp:taxon-name-part taxon-name-part-type="species" reg="uyenoi">uyenoi</tp:taxon-name-part></tp:taxon-name></italic> by having a smaller size in males (<abbrev xmlns:xlink="http://www.w3.org/1999/xlink" xlink:title="total length" xlink:type="simple">TOL</abbrev> 125.5–141.5 mm vs 150.0 mm), rib nodules large (vs small), the presence of lateral grooves on tail (vs absent), tail with narrow fin fold (vs well developed), and parotoids, rib nodules as well as vertebral ridge dull orange (vs orange to reddish brown);</p><p>from <italic><tp:taxon-name><tp:taxon-name-part taxon-name-part-type="genus" reg="Tylototriton">T.</tp:taxon-name-part> <tp:taxon-name-part taxon-name-part-type="species" reg="verrucosus">verrucosus</tp:taxon-name-part></tp:taxon-name></italic> by the presence of gular fold (vs absent), rib nodules large (vs small), the vertebral ridge wide and segmented (vs narrow and not segmented), the presence of lateral grooves on tail (vs absent), and parotoids, rib nodules as well as vertebral ridge dull orange (vs reddish brown); and</p><p>from <italic><tp:taxon-name><tp:taxon-name-part taxon-name-part-type="genus" reg="Tylototriton">T.</tp:taxon-name-part> <tp:taxon-name-part taxon-name-part-type="species" reg="yangi">yangi</tp:taxon-name-part></tp:taxon-name></italic> by having tail longer than the snout-vent length in males (vs shorter), the presence of gular fold (vs absent), and parotoids, rib nodules as well as vertebral ridge dull orange (vs brownish yellow on parotoids and yellow on rib nodules, vertebral ridge).</p></tp:treatment-sec><tp:treatment-sec><!--Section generated to contain objects referenced in tp:taxon-treatment.--><fig id="F1" position="float" orientation="portrait"><object-id xmlns:xlink="http://www.w3.org/1999/xlink" content-type="doi" xlink:type="simple">10.3897/zookeys.1276.173848.figure1</object-id><object-id xmlns:xlink="http://www.w3.org/1999/xlink" content-type="arpha" xlink:type="simple">4C73393A-08F4-5003-A5CA-3E5C887D8AE3</object-id><label>Figure 1.</label><caption><p>Type locality of <italic><tp:taxon-name><tp:taxon-name-part taxon-name-part-type="genus" reg="Tylototriton">Tylototriton</tp:taxon-name-part> <tp:taxon-name-part taxon-name-part-type="species" reg="vietnamirabilis">vietnamirabilis</tp:taxon-name-part></tp:taxon-name></italic> sp. nov. in Phu Xai Lai Leng Mountain (red dot), Nghe An Province, Vietnam.</p></caption><graphic xmlns:xlink="http://www.w3.org/1999/xlink" xlink:href="zookeys-1276-285_article-173848__-g001.jpg" id="oo_1587521.jpg" position="float" orientation="portrait" xlink:type="simple"><uri content-type="original_file" xlink:type="simple">https://binary.pensoft.net/fig/1587521</uri></graphic></fig><supplementary-material xmlns:xlink="http://www.w3.org/1999/xlink" id="S2" position="float" orientation="portrait" xlink:type="simple"><object-id content-type="doi" xlink:type="simple">10.3897/zookeys.1276.173848.suppl2</object-id><object-id content-type="arpha" xlink:type="simple">A8F1EF3C-1BD9-5D20-90A5-92BA20327C19</object-id><label>Supplementary material 2</label><caption><p>Morphological comparisons</p></caption><statement content-type="dataType"><label>Data type</label><p>xlsx</p></statement><statement content-type="notes"><label>Explanation note</label><p>Morphological comparisons between <italic><tp:taxon-name><tp:taxon-name-part taxon-name-part-type="genus" reg="Tylototriton">Tylototriton</tp:taxon-name-part> <tp:taxon-name-part taxon-name-part-type="species" reg="vietnamirabilis">vietnamirabilis</tp:taxon-name-part></tp:taxon-name></italic> sp. nov. with other members of the subgenus <italic><tp:taxon-name><tp:taxon-name-part taxon-name-part-type="subgenus" reg="Tylototriton">Tylototriton</tp:taxon-name-part></tp:taxon-name></italic> (morphological data obtained from <xref ref-type="bibr" rid="B22">Nussbaum et al. (1995)</xref>, Nishikawa et al. (<xref ref-type="bibr" rid="B18">2013</xref>, <xref ref-type="bibr" rid="B19">2014</xref>, <xref ref-type="bibr" rid="B20">2015</xref>), <xref ref-type="bibr" rid="B13">Khatiwada et al. (2015)</xref>, <xref ref-type="bibr" rid="B15">Le et al. (2015)</xref>, <xref ref-type="bibr" rid="B23">Phimmachak et al. (2015)</xref>, <xref ref-type="bibr" rid="B5">Fei and Ye (2016)</xref>, <xref ref-type="bibr" rid="B10">Hernandez (2016)</xref>, Grismer et al. (<xref ref-type="bibr" rid="B7">2018</xref>, <xref ref-type="bibr" rid="B8">2019</xref>), <xref ref-type="bibr" rid="B43">Zaw et al. (2019)</xref>, and Pomchote et al. (<xref ref-type="bibr" rid="B25">2020</xref>, <xref ref-type="bibr" rid="B26">2021</xref>, <xref ref-type="bibr" rid="B27">2024</xref>). For abbreviations, see Material and methods, / = characteristics unobtainable from literature.</p></statement><media xlink:href="zookeys-1276-285_article-173848__-s002.xlsx" mimetype="application" mime-subtype="vnd.openxmlformats-officedocument.spreadsheetml.sheet" position="float" orientation="portrait" id="oo_1587531.xlsx" xlink:type="simple"><uri content-type="original_file" xlink:type="simple">https://binary.pensoft.net/file/1587531</uri></media><permissions><license xlink:type="simple"><license-p>This dataset is made available under the Open Database License (<ext-link ext-link-type="uri" xlink:href="http://opendatacommons.org/licenses/odbl/1.0/" xlink:type="simple">http://opendatacommons.org/licenses/odbl/1.0/</ext-link>). The Open Database License (ODbL) is a license agreement intended to allow users to freely share, modify, and use this Dataset while maintaining this same freedom for others, provided that the original source and author(s) are credited.</license-p></license></permissions><attrib specific-use="authors"> An Vinh Ong, Tien Quang Phan, Chung Van Hoang, Mai Hong Thi Nguyen, Tao Thien Nguyen, Thomas Ziegler, Truong Quang Nguyen, Cuong The Pham</attrib></supplementary-material></tp:treatment-sec><ref-list><ref id="B15"><mixed-citation xmlns:xlink="http://www.w3.org/1999/xlink" xlink:type="simple">Le DT, Nguyen TT, Nishikawa K, Nguyen SLH, Pham AV, Matsui M, Bernardes M, Nguyen TQ (2015) A new species of <italic><tp:taxon-name><tp:taxon-name-part taxon-name-part-type="subgenus">Tylototriton</tp:taxon-name-part></tp:taxon-name></italic> Anderson, 1871 (<tp:taxon-name><tp:taxon-name-part taxon-name-part-type="class">Amphibia</tp:taxon-name-part></tp:taxon-name>: <tp:taxon-name><tp:taxon-name-part taxon-name-part-type="family">Salamandridae</tp:taxon-name-part></tp:taxon-name>) from northern Indochina. Current Herpetology 34(1): 38–50. <ext-link xlink:href="10.5358/hsj.34.38" ext-link-type="doi" xlink:type="simple">https://doi.org/10.5358/hsj.34.38</ext-link></mixed-citation></ref><ref id="B5"><mixed-citation xmlns:xlink="http://www.w3.org/1999/xlink" xlink:type="simple">Fei L, Ye CY (2016) s.n. In: Amphibians of China. Vol. I. Science Press, Beijing, 266–320.</mixed-citation></ref><ref id="B26"><mixed-citation xmlns:xlink="http://www.w3.org/1999/xlink" xlink:type="simple">Pomchote P, Peerachidacho P, Hernandez A, Sapewisut P, Khonsue W, Thammachoti P, Nishikawa K (2021) A new species of the genus <italic><tp:taxon-name><tp:taxon-name-part taxon-name-part-type="subgenus">Tylototriton</tp:taxon-name-part></tp:taxon-name></italic> (<tp:taxon-name><tp:taxon-name-part taxon-name-part-type="order">Urodela</tp:taxon-name-part></tp:taxon-name>, <tp:taxon-name><tp:taxon-name-part taxon-name-part-type="family">Salamandridae</tp:taxon-name-part></tp:taxon-name>) from western Thailand. ZooKeys 1072: 83–105. <ext-link xlink:href="10.3897/zookeys.1072.75320" ext-link-type="doi" xlink:type="simple">https://doi.org/10.3897/zookeys.1072.75320</ext-link></mixed-citation></ref><ref id="B27"><mixed-citation xmlns:xlink="http://www.w3.org/1999/xlink" xlink:type="simple">Pomchote P, Peerachidacho P, Khonsue W, Sapewisut P, Hernandez A, Phalaraksh C, Siriput P, Nishikawa K (2024) The seventh species of the newt genus <italic><tp:taxon-name><tp:taxon-name-part taxon-name-part-type="subgenus">Tylototriton</tp:taxon-name-part></tp:taxon-name></italic> in Thailand: A new species (<tp:taxon-name><tp:taxon-name-part taxon-name-part-type="order">Urodela</tp:taxon-name-part></tp:taxon-name>, <tp:taxon-name><tp:taxon-name-part taxon-name-part-type="family">Salamandridae</tp:taxon-name-part></tp:taxon-name>) from Tak Province, northwestern Thailand. ZooKeys 1215: 185–208. <ext-link xlink:href="10.3897/zookeys.1215.116624" ext-link-type="doi" xlink:type="simple">https://doi.org/10.3897/zookeys.1215.116624</ext-link></mixed-citation></ref><ref id="B22"><mixed-citation xmlns:xlink="http://www.w3.org/1999/xlink" xlink:type="simple">Nussbaum RA, Brodie JED, Datong Y (1995) A taxonomic review of <italic><tp:taxon-name><tp:taxon-name-part taxon-name-part-type="genus">Tylototriton</tp:taxon-name-part> <tp:taxon-name-part taxon-name-part-type="species">verrucosus</tp:taxon-name-part></tp:taxon-name></italic> Anderson (<tp:taxon-name><tp:taxon-name-part taxon-name-part-type="class">Amphibia</tp:taxon-name-part></tp:taxon-name>: <tp:taxon-name><tp:taxon-name-part taxon-name-part-type="order">Caudata</tp:taxon-name-part></tp:taxon-name>: <tp:taxon-name><tp:taxon-name-part taxon-name-part-type="family">Salamandridae</tp:taxon-name-part></tp:taxon-name>). Herpetologica 51: 257–268.</mixed-citation></ref><ref id="B18"><mixed-citation xmlns:xlink="http://www.w3.org/1999/xlink" xlink:type="simple">Nishikawa K, Khonsue W, Pomcho P, Matsui M (2013) Two new species of <italic><tp:taxon-name><tp:taxon-name-part taxon-name-part-type="subgenus">Tylototriton</tp:taxon-name-part></tp:taxon-name></italic> from Thailand (<tp:taxon-name><tp:taxon-name-part taxon-name-part-type="class">Amphibia</tp:taxon-name-part></tp:taxon-name>: <tp:taxon-name><tp:taxon-name-part taxon-name-part-type="order">Urodela</tp:taxon-name-part></tp:taxon-name>: <tp:taxon-name><tp:taxon-name-part taxon-name-part-type="family">Salamandridae</tp:taxon-name-part></tp:taxon-name>). Zootaxa 3737(3): 261–279. <ext-link xlink:href="10.11646/zootaxa.3737.3.5" ext-link-type="doi" xlink:type="simple">https://doi.org/10.11646/zootaxa.3737.3.5</ext-link></mixed-citation></ref><ref id="B19"><mixed-citation xmlns:xlink="http://www.w3.org/1999/xlink" xlink:type="simple">Nishikawa K, Matsui M, Rao DQ (2014) A new species of <italic><tp:taxon-name><tp:taxon-name-part taxon-name-part-type="subgenus">Tylototriton</tp:taxon-name-part></tp:taxon-name></italic> (<tp:taxon-name><tp:taxon-name-part taxon-name-part-type="class">Amphibia</tp:taxon-name-part></tp:taxon-name>: <tp:taxon-name><tp:taxon-name-part taxon-name-part-type="order">Urodela</tp:taxon-name-part></tp:taxon-name>: <tp:taxon-name><tp:taxon-name-part taxon-name-part-type="family">Salamandridae</tp:taxon-name-part></tp:taxon-name>) from central Myanmar. The Natural History Bulletin of the Siam Society 60: 9–22.</mixed-citation></ref><ref id="B20"><mixed-citation xmlns:xlink="http://www.w3.org/1999/xlink" xlink:type="simple">Nishikawa K, Rao D, Matsui M, Eto K (2015) Taxonomic relationship between <italic><tp:taxon-name><tp:taxon-name-part taxon-name-part-type="genus">Tylototriton</tp:taxon-name-part> <tp:taxon-name-part taxon-name-part-type="species">daweishanensis</tp:taxon-name-part></tp:taxon-name></italic> Zhao, Rao, Liu, Li and Yuan, 2012 and <italic><tp:taxon-name><tp:taxon-name-part taxon-name-part-type="genus">T.</tp:taxon-name-part> <tp:taxon-name-part taxon-name-part-type="species">yangi</tp:taxon-name-part></tp:taxon-name></italic> Hou, Li and Liu, 2012 (<tp:taxon-name><tp:taxon-name-part taxon-name-part-type="class">Amphibia</tp:taxon-name-part></tp:taxon-name>: <tp:taxon-name><tp:taxon-name-part taxon-name-part-type="order">Urodela</tp:taxon-name-part></tp:taxon-name>: <tp:taxon-name><tp:taxon-name-part taxon-name-part-type="family">Salamandridae</tp:taxon-name-part></tp:taxon-name>). Current Herpetology 34(1): 67–74. <ext-link xlink:href="10.5358/hsj.34.67" ext-link-type="doi" xlink:type="simple">https://doi.org/10.5358/hsj.34.67</ext-link></mixed-citation></ref><ref id="B13"><mixed-citation xmlns:xlink="http://www.w3.org/1999/xlink" xlink:type="simple">Khatiwada JR, Wang B, Ghimire S, Vasudevan K, Paudel S, Jiang JP (2015) A new species of the genus <italic><tp:taxon-name><tp:taxon-name-part taxon-name-part-type="subgenus">Tylototriton</tp:taxon-name-part></tp:taxon-name></italic> (<tp:taxon-name><tp:taxon-name-part taxon-name-part-type="class">Amphibia</tp:taxon-name-part></tp:taxon-name>: <tp:taxon-name><tp:taxon-name-part taxon-name-part-type="order">Urodela</tp:taxon-name-part></tp:taxon-name>: <tp:taxon-name><tp:taxon-name-part taxon-name-part-type="family">Salamandridae</tp:taxon-name-part></tp:taxon-name>) from eastern Himalaya. Asian Herpetological Research 6(4): 245–256.</mixed-citation></ref><ref id="B23"><mixed-citation xmlns:xlink="http://www.w3.org/1999/xlink" xlink:type="simple">Phimmachak S, Aowphol A, Stuart BL (2015) Morphological and molecular variation in <italic><tp:taxon-name><tp:taxon-name-part taxon-name-part-type="subgenus">Tylototriton</tp:taxon-name-part></tp:taxon-name></italic> (<tp:taxon-name><tp:taxon-name-part taxon-name-part-type="order">Caudata</tp:taxon-name-part></tp:taxon-name>: <tp:taxon-name><tp:taxon-name-part taxon-name-part-type="family">Salamandridae</tp:taxon-name-part></tp:taxon-name>) in Laos, with description of a new species. Zootaxa 4006(2): 285–310. <ext-link xlink:href="10.11646/zootaxa.4006.2.3" ext-link-type="doi" xlink:type="simple">https://doi.org/10.11646/zootaxa.4006.2.3</ext-link></mixed-citation></ref><ref id="B10"><mixed-citation xmlns:xlink="http://www.w3.org/1999/xlink" xlink:type="simple">Hernandez A (2016) Crocodile Newts: The Primitive <tp:taxon-name><tp:taxon-name-part taxon-name-part-type="family">Salamandridae</tp:taxon-name-part></tp:taxon-name> of Asia: Genera <italic><tp:taxon-name><tp:taxon-name-part taxon-name-part-type="genus">Echinotriton</tp:taxon-name-part></tp:taxon-name></italic> and <italic><tp:taxon-name><tp:taxon-name-part taxon-name-part-type="subgenus">Tylototriton</tp:taxon-name-part></tp:taxon-name></italic>. Edition Chimaira, Frankfurt am Main, 415 pp.</mixed-citation></ref><ref id="B7"><mixed-citation xmlns:xlink="http://www.w3.org/1999/xlink" xlink:type="simple">Grismer LL, Wood PL, Quah ESH, Thura MK, Espinoza RE, Grismer MS, Murdoch ML, Lin A (2018) A new species of Crocodile Newt <italic><tp:taxon-name><tp:taxon-name-part taxon-name-part-type="subgenus">Tylototriton</tp:taxon-name-part></tp:taxon-name></italic> (<tp:taxon-name><tp:taxon-name-part taxon-name-part-type="order">Caudata</tp:taxon-name-part></tp:taxon-name>: <tp:taxon-name><tp:taxon-name-part taxon-name-part-type="family">Salamandridae</tp:taxon-name-part></tp:taxon-name>) from Shan State, Myanmar (Burma). Zootaxa 4500(4): 442–573. <ext-link xlink:href="10.11646/zootaxa.4500.4.5" ext-link-type="doi" xlink:type="simple">https://doi.org/10.11646/zootaxa.4500.4.5</ext-link></mixed-citation></ref><ref id="B8"><mixed-citation xmlns:xlink="http://www.w3.org/1999/xlink" xlink:type="simple">Grismer LL, Wood PLJ, Quah ESH, Thura MK, Espinoza RE, Murdoch ML (2019) A new species of crocodile newt <italic><tp:taxon-name><tp:taxon-name-part taxon-name-part-type="subgenus">Tylototriton</tp:taxon-name-part></tp:taxon-name></italic> (<tp:taxon-name><tp:taxon-name-part taxon-name-part-type="order">Caudata</tp:taxon-name-part></tp:taxon-name>: <tp:taxon-name><tp:taxon-name-part taxon-name-part-type="family">Salamandridae</tp:taxon-name-part></tp:taxon-name>) from northern Myanmar (Burma). Journal of Natural History 53(7–8): 475–495. <ext-link xlink:href="10.1080/00222933.2019.1587534" ext-link-type="doi" xlink:type="simple">https://doi.org/10.1080/00222933.2019.1587534</ext-link></mixed-citation></ref><ref id="B43"><mixed-citation xmlns:xlink="http://www.w3.org/1999/xlink" xlink:type="simple">Zaw T, Lay P, Pawangkhanant P, Gorin VA, Poyarkov NAJ (2019) A new species of Crocodile Newt, genus <italic><tp:taxon-name><tp:taxon-name-part taxon-name-part-type="subgenus">Tylototriton</tp:taxon-name-part></tp:taxon-name></italic> (<tp:taxon-name><tp:taxon-name-part taxon-name-part-type="class">Amphibia</tp:taxon-name-part></tp:taxon-name>, <tp:taxon-name><tp:taxon-name-part taxon-name-part-type="order">Caudata</tp:taxon-name-part></tp:taxon-name>, <tp:taxon-name><tp:taxon-name-part taxon-name-part-type="family">Salamandridae</tp:taxon-name-part></tp:taxon-name>) from the mountains of Kachin State, northern Myanmar. Zoological Research 40(3): 1–24. <ext-link xlink:href="10.24272/j.issn.2095-8137.2019.043" ext-link-type="doi" xlink:type="simple">https://doi.org/10.24272/j.issn.2095-8137.2019.043</ext-link></mixed-citation></ref><ref id="B25"><mixed-citation xmlns:xlink="http://www.w3.org/1999/xlink" xlink:type="simple">Pomchote P, Khonsue W, Thammachoti P, Hernandez A, Peerachidacho P, Suwannapoom C, Onishi Y, Nishikawa K (2020) A new species of <italic><tp:taxon-name><tp:taxon-name-part taxon-name-part-type="subgenus">Tylototriton</tp:taxon-name-part></tp:taxon-name></italic> (<tp:taxon-name><tp:taxon-name-part taxon-name-part-type="order">Urodela</tp:taxon-name-part></tp:taxon-name>: <tp:taxon-name><tp:taxon-name-part taxon-name-part-type="family">Salamandridae</tp:taxon-name-part></tp:taxon-name>) from Nan Province, northern Thailand. Tropical Natural History 20(2): 144–161 [Chulalongkorn University, Thailand]. <ext-link xlink:href="10.58837/tnh.20.2.240064" ext-link-type="doi" xlink:type="simple">https://doi.org/10.58837/tnh.20.2.240064</ext-link></mixed-citation></ref></ref-list></tp:taxon-treatment>
