# Supplementary material for: A new species of Tylototriton (Amphibia, Salamandridae) from Phu Xai Lai Leng Mountain, Nghe An Province, Vietnam
Source: Zookeys. 2026 Apr 8;1276:285–305. doi: 10.3897/zookeys.1276.173848 (PMC13084263; doi:10.3897/zookeys.1276.173848)
Supplement: Supplementary material 2 — Morphological comparisons [file zookeys-1276-285_article-173848__-s002.xlsx]

## Sheet: Sheet1
Supplementary material 2. Morphological comparisons between Tylototriton vietnamirabilis sp. nov. with other members of the subgenus Tylototriton (morphological data obtained from Nussbaum et al. (1995), Nishikawa et al. (2013, 2014, 2015), Khatiwada et al. (2015), Le et al. (2015), Phimmachak et al. (2015), Fei & Y (2016), Hernandez (2016), Grismer et al. (2018, 2019), Zaw et al. (2019), and Pom…
Name	ToL of males	ToL of females	No. of rib nodules	Vomerine teeth contact choanae	Gular fold	Reach of finger tips when forelimbs stretched forward	Reach of tips of fore-and hind limbs when adpressed along body	Glandular ridge on crown	Rib nodules shape	Vertebral ridge	Lateral grooves on tail	Fin fold on tail	Coloration in life
													Parotoids	Rib nodules	Vertebral ridge	Lateral side of tail)	Vent region	Subcaudal region (ventral side of tail)
Tylototriton vietnamirabilis sp. nov.	125.5-141.5	150.9	15-16	Yes	Yes	reaching to snout tip	slightly overlapping	distinct	knob-like (large)	wide and slighty segmented	Yes	narrow	dull orange	dull orange	dull orange	dull orange	dull orange	orange
T. anguliceps	115.5-137.5	140.3-151.3	14-16	Yes	Yes	passing over snout	overlapping	distinct	knob-like (large)	wide and slightly segmented	Yes	narrow	bright orange	bright orange	bright orange	bright orange	bright orange	bright orange
T. himalayanus	130.9-153.5	136.2-186.0	16	/	Yes	/	/	distinct	knob-like (small)	wide and segmented	Yes	well developed	brown	brown	brown	lightly brown	brown	dull cream
T. kachinorum	144.5-170.3	155.2-170.0	13-14	No	Yes	/	largely overlapping	indistinct	knob-like (small)	wide and not segmented	No	well developed	orange-brown to yellowish-brown	orange-brown to yellowish-brown	orange-brown to yellowish-brown	orange-brown to yellowish-brown	orange-brown to yellowish-brown	orange-brown to yellowish-brown
T. kweichowensis	155.0-195.0	177.0-210.0	/	Yes	No	reaching to snout tip	/	distinct	not knob-like	wide and not segmented	No	well developed	brownish red or yellowish brown	brownish red or yellowish brown	brownish red or yellowish brown	brownish red or yellowish brown	brownish red or yellowish brown	brownish red or yellowish brown
T. panwaensis	139.6-148.4	/	14-15	No	No	/	slightly overlapping	distinct	knob-like (large)	wide and not segmented	Yes	narrow	dull orange or dark brown	dull orange or dark brown	dull orange or dark brown	dull orange or light brown	Dark yellow or beige	Dark yellow or beige
T. phukhaensis	140.7	145.4-147.0	14-15	/	Yes	/	overlapping	distinct	knob-like (small)	narrow and slightly segmented	No	well developed	orange to light-brown	orange to light-brown	orange to light-brown	orange to light-brown	orange	orange
T. podichthys	117.0-143.1	123.9-165.3	15-16	Yes	Yes	/	/	indistinct	knob-like (large)	wide and not segmented	No	narrow	bright orange	bright orange	bright orange	orange	orange	orange
T. pulcherrimus	125.5-144.8	133.6-139.4	15-16	/	Yes	slight exceeding the snout tip	overlapping	distinct	knob-like (large)	wide and slightly segmentted	No	well developed	orange-yellow	orange-yellow	orange-yellow	orange-yellow	orange-yellow	orange-yellow
T. shanjiang	136.0-150.0	147.0-170.0	14-16	.	Yes	reaching to snout tip	/	distinct	knob-like (large)	wide and slightly segmentted	Yes	well developed	orange-yellow	orange-yellow	orange-yellow	orange-yellow	orange-yellow	orange-yellow
T. shanorum	153.6	150.8-163.7	14	Yes	Yes	/	largely overlapping	indistinct	knob-like (small)	narrow and slightly segmented	No	well developed	dull reddish brown	dull reddish brown	dull reddish brown	dull reddish brown	dark yellow	dark yellow
T. soimalai	140.4-144.5	/	14-16	Yes	No	/	overlapping	distinct	knob-like (large)	wide and not segmentted	No	narrow	orange	orange	orange	orange	orange	orange
T. umphangensis	150.5-152.7	/	14-15	Yes	Yes	/	overlapping	indistinct	indistinct (small)	narrow and segmentted	No	well developed	orange-brown	orange-brown	orange-brown	orange-brown	orange	orange
T. uyenoi	150.0	175.0	12-16	Yes	Yes	/	overlapping	distinct	knob-like (small)	wide and segmentted	No	well developed	orange to reddish brown	orange to reddish brown	orange to reddish brown	orange to reddish brown	orange to reddish brown	orange to reddish brown
T. verrucosus	128.3-175.5	141.7-152.4	15	/	No	passing over snout	/	distinct	knob-like (small)	narow and not segmentted	No	narrow	orange	orange	orange	orange	orange	orange
T. yangi	126.5-158.0	145.0-171.5	16-17	/	No	reaching to snout tip	/	distinct	knob-like (large)	wide and slightly segmentted	Yes	narrow	brownish yellow	yellow	yellow	yellow	yellow	yellow
